# Supplementary material for: Enhanced functional detection of synaptic calcium-permeable AMPA receptors using intracellular NASPM
Source: eLife. 2023 Apr 12;12:e66765. doi: 10.7554/eLife.66765 (PMC10168695; doi:10.7554/eLife.66765)
Supplement: Figure 1—source data 1. [file elife-66765-fig1-data1.zip › Fig_1c_source_data.csv]

Cell	Receptor	Polyamine	RI
1	GluA1	Spermine	0.220470608
2	GluA1	Spermine	0.607591713
3	GluA1	Spermine	0.387580645
4	GluA1	Spermine	0.193339791
5	GluA1	Spermine	-0.08595273
6	GluA1	NASPM	0.079016495
7	GluA1	NASPM	0.011264567
8	GluA1	NASPM	0.052125732
9	GluA1	NASPM	-0.01714263
10	GluA1	PhTx433	-0.015433578
11	GluA1	PhTx433	-0.102663829
12	GluA1	PhTx433	0.276952177
13	GluA1	PhTx433	-0.093550928
14	GluA1	PhTx74	0.122464492
15	GluA1	PhTx74	0.097087661
16	GluA1	PhTx74	-0.061617872
17	GluA1	PhTx74	0.066509293
18	GluA1/2	Spermine	1.10534727
19	GluA1/2	Spermine	1.316221371
20	GluA1/2	Spermine	1.103719638
21	GluA1/2	Spermine	0.95093825
22	GluA1/2	NASPM	2.386489197
23	GluA1/2	NASPM	0.678757089
24	GluA1/2	NASPM	0.814874361
25	GluA1/2	NASPM	0.915911314
26	GluA1/2	NASPM	0.859442762
27	GluA1/2	NASPM	1.560605865
28	GluA1/2	NASPM	0.831138576
29	GluA1/2	NASPM	0.727972345
30	GluA1/2	PhTx433	0.800440725
31	GluA1/2	PhTx433	0.776381734
32	GluA1/2	PhTx433	0.936647358
33	GluA1/2	PhTx74	1.282355101
34	GluA1/2	PhTx74	1.454785779
35	GluA1/2	PhTx74	0.947797285
36	GluA1/2	PhTx74	1.529399413
