# Supplementary material for: Enhanced functional detection of synaptic calcium-permeable AMPA receptors using intracellular NASPM
Source: eLife. 2023 Apr 12;12:e66765. doi: 10.7554/eLife.66765 (PMC10168695; doi:10.7554/eLife.66765)
Supplement: Figure 2—source data 1. [file elife-66765-fig2-data1.zip › Fig_2b_source_data.csv]

Receptor	Polyamine	Receptor	Conc (μM)	Vb (mV)
GluA1	Spermine	GluA1	500	-49.452
GluA1	Spermine	GluA1	100	-22.487
GluA1	Spermine	GluA1	10	-5.9492
GluA1	Spermine	GluA1	1	9.9013
GluA1/γ2	Spermine	GluA1/γ2	500	-16.698
GluA1/γ2	Spermine	GluA1/γ2	100	-1.7982
GluA1/γ2	Spermine	GluA1/γ2	10	13.623
GluA1	NASPM	GluA1	500	-28.531
GluA1	NASPM	GluA1	100	-18.905
GluA1	NASPM	GluA1	10	6.9977
GluA1/γ2	NASPM	GluA1/γ2	500	-13.225
GluA1/γ2	NASPM	GluA1/γ2	100	8.4261
GluA1/γ2	NASPM	GluA1/γ2	10	30.234
GluA1/γ2	NASPM	GluA1/γ2	1	59.068
GluA1	PhTx433	GluA1	100	6.2251
GluA1	PhTx433	GluA1	10	21.958
GluA1	PhTx433	GluA1	1	42.576
GluA1	PhTx433	GluA1	0.1	94.906
GluA1/γ2	PhTx433	GluA1/γ2	500	1.7756
GluA1/γ2	PhTx433	GluA1/γ2	100	18.169
GluA1/γ2	PhTx433	GluA1/γ2	10	37.911
GluA1/γ2	PhTx433	GluA1/γ2	1	64.662
GluA1	PhTx74	GluA1	500	-12.441
GluA1	PhTx74	GluA1	100	-0.04919
GluA1	PhTx74	GluA1	10	32.362
GluA1	PhTx74	GluA1	1	67.852
GluA1	PhTx74	GluA1	0.1	108.3
GluA1/γ2	PhTx74	GluA1/γ2	500	21.308
GluA1/γ2	PhTx74	GluA1/γ2	100	40.16
GluA1/γ2	PhTx74	GluA1/γ2	10	55.33
GluA1/γ2	PhTx74	GluA1/γ2	1	99.653
GluA1/γ2	PhTx74	GluA1/γ2	0.1	122.41
