# Supplementary material for: Enhanced functional detection of synaptic calcium-permeable AMPA receptors using intracellular NASPM
Source: eLife. 2023 Apr 12;12:e66765. doi: 10.7554/eLife.66765 (PMC10168695; doi:10.7554/eLife.66765)
Supplement: Figure 2—source data 2. [file elife-66765-fig2-data2.zip › Fig_2c_source_data.csv]

Receptor	Polyamine	IC50 0 mV (μM)
GluA1	Spermine	4.1
GluA1/γ2	Spermine	64.2
GluA1	NASPM	16.2
GluA1/γ2	NASPM	170.6
GluA1	PhTx433	88.1
GluA1/γ2	PhTx433	576
GluA1	PhTx74	132.8
GluA1/γ2	PhTx74	2323.3
