# Supplementary material for: Enhanced functional detection of synaptic calcium-permeable AMPA receptors using intracellular NASPM
Source: eLife. 2023 Apr 12;12:e66765. doi: 10.7554/eLife.66765 (PMC10168695; doi:10.7554/eLife.66765)
Supplement: Figure 3—source data 1. [file elife-66765-fig3-data1.zip › Fig_3b_source_data.csv]

id	Blocker	Voltage (mV)	Phase	G/Gmax
1	NASPM	-110	Peak	0.978260861
1	NASPM	-100	Peak	0.993547609
1	NASPM	-90	Peak	0.997309072
1	NASPM	-80	Peak	1.003880739
1	NASPM	-70	Peak	1.001208945
1	NASPM	-60	Peak	0.995980828
1	NASPM	-50	Peak	0.988331117
1	NASPM	-40	Peak	0.960320341
1	NASPM	-30	Peak	0.880491465
1	NASPM	-20	Peak	0.782199516
1	NASPM	-10	Peak	0.719208361
1	NASPM	10	Peak	0.361224145
1	NASPM	20	Peak	0.23772002
1	NASPM	30	Peak	0.201511826
1	NASPM	40	Peak	0.253432598
1	NASPM	50	Peak	0.306340586
1	NASPM	60	Peak	0.349745574
1	NASPM	70	Peak	0.3844676
1	NASPM	80	Peak	0.384892974
2	NASPM	-110	Peak	0.984066983
2	NASPM	-100	Peak	0.995741662
2	NASPM	-90	Peak	1.103916663
2	NASPM	-80	Peak	1.018888739
2	NASPM	-70	Peak	0.918311793
2	NASPM	-60	Peak	0.968503152
2	NASPM	-50	Peak	0.965081113
2	NASPM	-40	Peak	0.893759805
2	NASPM	-30	Peak	0.745855372
2	NASPM	-20	Peak	0.415269986
2	NASPM	-10	Peak	0.193982579
2	NASPM	10	Peak	0.213461958
2	NASPM	20	Peak	0.102661489
2	NASPM	30	Peak	0.106465535
2	NASPM	40	Peak	0.192710492
2	NASPM	50	Peak	0.191223566
2	NASPM	60	Peak	0.21525932
2	NASPM	70	Peak	0.181009032
2	NASPM	80	Peak	0.144282918
3	NASPM	-110	Peak	1.04298315
3	NASPM	-100	Peak	0.9750662
3	NASPM	-90	Peak	1.073808064
3	NASPM	-80	Peak	0.88319063
3	NASPM	-70	Peak	1.049802333
3	NASPM	-60	Peak	0.903182735
3	NASPM	-50	Peak	0.799434642
3	NASPM	-40	Peak	1.040898871
3	NASPM	-30	Peak	0.920814138
3	NASPM	-20	Peak	0.625813808
3	NASPM	-10	Peak	0.734387452
3	NASPM	10	Peak	0.566151906
3	NASPM	20	Peak	0.307342816
3	NASPM	30	Peak	0.162519122
3	NASPM	40	Peak	0.290948034
3	NASPM	50	Peak	0.317222158
3	NASPM	60	Peak	0.31628893
3	NASPM	70	Peak	0.498206525
3	NASPM	80	Peak	0.600271895
4	NASPM	-110	Peak	0.890819796
4	NASPM	-100	Peak	0.975747342
4	NASPM	-90	Peak	1.027361808
4	NASPM	-80	Peak	1.007125315
4	NASPM	-70	Peak	1.113060931
4	NASPM	-60	Peak	1.100439
4	NASPM	-50	Peak	0.978055231
4	NASPM	-40	Peak	0.830094516
4	NASPM	-30	Peak	0.921479646
4	NASPM	-20	Peak	0.757445081
4	NASPM	-10	Peak	0.783348155
4	NASPM	10	Peak	0.22382551
4	NASPM	20	Peak	0.19590166
4	NASPM	30	Peak	0.163320916
4	NASPM	40	Peak	0.262015615
4	NASPM	50	Peak	0.348561945
4	NASPM	60	Peak	0.434088224
4	NASPM	70	Peak	0.621708731
4	NASPM	80	Peak	0.389176777
5	NASPM	-80	Peak	0.941406435
5	NASPM	-70	Peak	1.014259571
5	NASPM	-60	Peak	1.045705713
5	NASPM	-50	Peak	0.979102878
5	NASPM	-40	Peak	0.952558253
5	NASPM	-30	Peak	0.847804036
5	NASPM	-20	Peak	0.74098201
5	NASPM	-10	Peak	0.508697831
5	NASPM	10	Peak	0.121123823
5	NASPM	20	Peak	0.067121863
5	NASPM	30	Peak	0.058606221
5	NASPM	40	Peak	0.112934369
5	NASPM	50	Peak	0.162110074
5	NASPM	60	Peak	0.18061192
6	NASPM	-80	Peak	0.978703346
6	NASPM	-70	Peak	0.992176189
6	NASPM	-60	Peak	1.020492993
6	NASPM	-50	Peak	1.006792538
6	NASPM	-40	Peak	0.996955853
6	NASPM	-30	Peak	0.949672546
6	NASPM	-20	Peak	0.897291331
6	NASPM	-10	Peak	0.814574946
6	NASPM	10	Peak	0.500651986
6	NASPM	20	Peak	0.46125957
6	NASPM	30	Peak	0.45400693
6	NASPM	40	Peak	0.42430748
6	NASPM	50	Peak	0.470203814
6	NASPM	60	Peak	0.464228788
7	NASPM	-110	Peak	1.00120908
7	NASPM	-100	Peak	1.010006798
7	NASPM	-90	Peak	1.027327415
7	NASPM	-80	Peak	1.022673249
7	NASPM	-70	Peak	1.046390866
7	NASPM	-60	Peak	0.99693863
7	NASPM	-50	Peak	1.008483373
7	NASPM	-40	Peak	0.960068796
7	NASPM	-30	Peak	0.903988095
7	NASPM	-20	Peak	0.866303095
7	NASPM	-10	Peak	0.86702725
7	NASPM	10	Peak	0.236976172
7	NASPM	20	Peak	0.183310199
7	NASPM	30	Peak	0.114549087
7	NASPM	40	Peak	0.093545145
7	NASPM	50	Peak	0.097887317
7	NASPM	60	Peak	0.087240229
7	NASPM	70	Peak	0.084081881
7	NASPM	80	Peak	0.074192898
8	NASPM	-110	Peak	1.015355167
8	NASPM	-100	Peak	1.018597736
8	NASPM	-90	Peak	1.087983843
8	NASPM	-80	Peak	0.970492441
8	NASPM	-70	Peak	1.070113716
8	NASPM	-60	Peak	1.024974933
8	NASPM	-50	Peak	0.964831618
8	NASPM	-40	Peak	0.776682401
8	NASPM	-30	Peak	0.928070756
8	NASPM	-20	Peak	0.742397103
8	NASPM	-10	Peak	0.623600107
8	NASPM	10	Peak	0.030511989
8	NASPM	20	Peak	0.009048065
8	NASPM	30	Peak	0.014278276
8	NASPM	40	Peak	0.072229682
8	NASPM	50	Peak	0.122891142
8	NASPM	60	Peak	0.197381669
8	NASPM	70	Peak	0.211413923
8	NASPM	80	Peak	0.215672311
9	NASPM	-110	Peak	0.998802454
9	NASPM	-100	Peak	0.973418211
9	NASPM	-90	Peak	0.995310704
9	NASPM	-80	Peak	0.991764926
9	NASPM	-70	Peak	1.029038183
9	NASPM	-60	Peak	0.996029623
9	NASPM	-50	Peak	0.999323592
9	NASPM	-40	Peak	0.954021257
9	NASPM	-30	Peak	0.889301671
9	NASPM	-20	Peak	0.74550772
9	NASPM	-10	Peak	0.545048349
9	NASPM	10	Peak	0.139191597
9	NASPM	20	Peak	0.061972137
9	NASPM	30	Peak	0.076258047
9	NASPM	40	Peak	0.092204101
9	NASPM	50	Peak	0.169673702
9	NASPM	60	Peak	0.245168239
9	NASPM	70	Peak	0.273740316
9	NASPM	80	Peak	0.317223324
10	NASPM	-110	Peak	1.05171741
10	NASPM	-100	Peak	1.020558873
10	NASPM	-90	Peak	0.988115636
10	NASPM	-80	Peak	0.977724197
10	NASPM	-70	Peak	0.945523502
10	NASPM	-60	Peak	0.960437343
10	NASPM	-50	Peak	0.911685318
10	NASPM	-40	Peak	0.870503832
10	NASPM	-30	Peak	0.728216874
10	NASPM	-20	Peak	0.602566228
10	NASPM	-10	Peak	0.429433492
10	NASPM	10	Peak	0.100616145
10	NASPM	20	Peak	0.069936058
10	NASPM	30	Peak	0.062409913
10	NASPM	40	Peak	0.09778406
10	NASPM	50	Peak	0.163407785
10	NASPM	60	Peak	0.238772402
10	NASPM	70	Peak	0.29350595
10	NASPM	80	Peak	0.360206026
11	NASPM	-110	Peak	0.95913485
11	NASPM	-100	Peak	1.00294609
11	NASPM	-90	Peak	1.008789165
11	NASPM	-80	Peak	0.988415584
11	NASPM	-70	Peak	0.998013948
11	NASPM	-60	Peak	0.987680195
11	NASPM	-50	Peak	1.084409206
11	NASPM	-40	Peak	1.041909111
11	NASPM	-30	Peak	1.098634189
11	NASPM	-20	Peak	0.929281411
11	NASPM	-10	Peak	0.732998674
11	NASPM	10	Peak	0.190100018
11	NASPM	20	Peak	0.235180925
11	NASPM	30	Peak	0.135462974
11	NASPM	40	Peak	0.198862627
11	NASPM	50	Peak	0.247402274
11	NASPM	60	Peak	0.271620421
11	NASPM	70	Peak	0.314940449
11	NASPM	80	Peak	0.318361161
12	Spermine	-110	Peak	0.967598391
12	Spermine	-100	Peak	0.947204618
12	Spermine	-90	Peak	0.99827793
12	Spermine	-80	Peak	1.010340872
12	Spermine	-70	Peak	1.005704629
12	Spermine	-60	Peak	0.996712917
12	Spermine	-50	Peak	0.98056494
12	Spermine	-40	Peak	1.025077276
12	Spermine	-30	Peak	0.909048374
12	Spermine	-20	Peak	0.635868113
12	Spermine	-10	Peak	0.399766832
12	Spermine	10	Peak	0.165931598
12	Spermine	20	Peak	0.090215307
12	Spermine	30	Peak	0.085354056
12	Spermine	40	Peak	0.118296826
12	Spermine	50	Peak	0.271286226
12	Spermine	60	Peak	0.362158701
12	Spermine	70	Peak	0.582530107
12	Spermine	80	Peak	0.693018383
13	Spermine	-110	Peak	0.992720981
13	Spermine	-100	Peak	0.977633416
13	Spermine	-90	Peak	1.011947315
13	Spermine	-80	Peak	1.008640082
13	Spermine	-70	Peak	1.019965259
13	Spermine	-60	Peak	1.010105002
13	Spermine	-50	Peak	0.974268981
13	Spermine	-40	Peak	0.915965182
13	Spermine	-30	Peak	0.877096356
13	Spermine	-20	Peak	0.761551153
13	Spermine	-10	Peak	0.627810652
13	Spermine	10	Peak	0.223276554
13	Spermine	20	Peak	0.152411951
13	Spermine	30	Peak	0.187652713
13	Spermine	40	Peak	0.304028638
13	Spermine	50	Peak	0.42329817
13	Spermine	60	Peak	0.539968269
13	Spermine	70	Peak	0.636714516
13	Spermine	80	Peak	0.681197494
14	Spermine	-110	Peak	0.984796518
14	Spermine	-100	Peak	0.99182787
14	Spermine	-90	Peak	1.006329325
14	Spermine	-80	Peak	0.979987471
14	Spermine	-70	Peak	1.019003359
14	Spermine	-60	Peak	1.008240842
14	Spermine	-50	Peak	1.019019309
14	Spermine	-40	Peak	0.994875146
14	Spermine	-30	Peak	0.913338051
14	Spermine	-20	Peak	0.815167271
14	Spermine	-10	Peak	0.718794061
14	Spermine	10	Peak	0.209849462
14	Spermine	20	Peak	0.142034725
14	Spermine	30	Peak	0.142158544
14	Spermine	40	Peak	0.254944399
14	Spermine	50	Peak	0.416831745
14	Spermine	60	Peak	0.532292264
14	Spermine	70	Peak	0.619702017
14	Spermine	80	Peak	0.672770763
15	Spermine	-110	Peak	0.981398187
15	Spermine	-100	Peak	0.964258456
15	Spermine	-90	Peak	1.010614705
15	Spermine	-80	Peak	1.019852742
15	Spermine	-70	Peak	1.02916543
15	Spermine	-60	Peak	1.020454385
15	Spermine	-50	Peak	0.992203892
15	Spermine	-40	Peak	0.979748148
15	Spermine	-30	Peak	0.940945815
15	Spermine	-20	Peak	0.885311311
15	Spermine	-10	Peak	0.803574279
15	Spermine	10	Peak	0.331687241
15	Spermine	20	Peak	0.233460717
15	Spermine	30	Peak	0.205312088
15	Spermine	40	Peak	0.254932958
15	Spermine	50	Peak	0.347945469
15	Spermine	60	Peak	0.446269801
15	Spermine	70	Peak	0.53057526
15	Spermine	80	Peak	0.556291534
16	Spermine	-110	Peak	1.187218144
16	Spermine	-100	Peak	1.023162443
16	Spermine	-90	Peak	1.155201391
16	Spermine	-80	Peak	1.055506523
16	Spermine	-70	Peak	0.845257545
16	Spermine	-60	Peak	0.738184473
16	Spermine	-50	Peak	0.982197382
16	Spermine	-40	Peak	0.850546308
16	Spermine	-30	Peak	0.697935014
16	Spermine	-20	Peak	0.781020053
16	Spermine	-10	Peak	0.543652062
16	Spermine	10	Peak	0
16	Spermine	20	Peak	0
16	Spermine	30	Peak	0
16	Spermine	40	Peak	0.046564131
16	Spermine	50	Peak	0.192260004
16	Spermine	60	Peak	0.343771104
16	Spermine	70	Peak	0.389753549
16	Spermine	80	Peak	0.377049576
17	Spermine	-110	Peak	1.009544833
17	Spermine	-100	Peak	0.99217258
17	Spermine	-90	Peak	0.978374647
17	Spermine	-80	Peak	0.942086783
17	Spermine	-70	Peak	0.991848113
17	Spermine	-60	Peak	1.073908699
17	Spermine	-50	Peak	0.931319844
17	Spermine	-40	Peak	0.839412918
17	Spermine	-30	Peak	0.735313558
17	Spermine	-20	Peak	0.47880306
17	Spermine	-10	Peak	0.377593821
17	Spermine	10	Peak	0.158626144
17	Spermine	20	Peak	0.131841561
17	Spermine	30	Peak	0.116198353
17	Spermine	40	Peak	0.138245167
17	Spermine	50	Peak	0.181817654
17	Spermine	60	Peak	0.234262748
17	Spermine	70	Peak	0.289782032
17	Spermine	80	Peak	0.364939894
18	Spermine	-110	Peak	0.981556362
18	Spermine	-100	Peak	0.980936926
18	Spermine	-90	Peak	0.983899105
18	Spermine	-80	Peak	0.980132418
18	Spermine	-70	Peak	1.053626461
18	Spermine	-60	Peak	0.978432387
18	Spermine	-50	Peak	0.954399045
18	Spermine	-40	Peak	0.917962376
18	Spermine	-30	Peak	0.735054347
18	Spermine	-20	Peak	0.63844666
18	Spermine	-10	Peak	0.492615035
18	Spermine	10	Peak	0.148166696
18	Spermine	20	Peak	0.079666692
18	Spermine	30	Peak	0.064959332
18	Spermine	40	Peak	0.08138621
18	Spermine	50	Peak	0.177354307
18	Spermine	60	Peak	0.300810943
18	Spermine	70	Peak	0.399203488
18	Spermine	80	Peak	0.574899751
19	Spermine	-110	Peak	0.99183079
19	Spermine	-100	Peak	0.979900621
19	Spermine	-90	Peak	0.970225079
19	Spermine	-80	Peak	0.984612302
19	Spermine	-70	Peak	0.997532469
19	Spermine	-60	Peak	1.02314745
19	Spermine	-50	Peak	1.011567008
19	Spermine	-40	Peak	1.029245057
19	Spermine	-30	Peak	0.971822605
19	Spermine	-20	Peak	0.89951634
19	Spermine	-10	Peak	0.68902412
19	Spermine	10	Peak	0.182963468
19	Spermine	20	Peak	0.12933431
19	Spermine	30	Peak	0.133979516
19	Spermine	40	Peak	0.210250009
19	Spermine	50	Peak	0.31671855
19	Spermine	60	Peak	0.441650595
19	Spermine	70	Peak	0.511222772
19	Spermine	80	Peak	0.569341491
20	Spermine	-110	Peak	1.084698326
20	Spermine	-100	Peak	0.958247317
20	Spermine	-90	Peak	0.977415004
20	Spermine	-80	Peak	0.948050246
20	Spermine	-70	Peak	1.026946401
20	Spermine	-60	Peak	1.049875082
20	Spermine	-50	Peak	1.008538835
20	Spermine	-40	Peak	0.977347218
20	Spermine	-30	Peak	1.001701004
20	Spermine	-20	Peak	0.968518538
20	Spermine	-10	Peak	0.962102541
20	Spermine	10	Peak	0.05943418
20	Spermine	20	Peak	0.075105738
20	Spermine	30	Peak	0.155343804
20	Spermine	40	Peak	0.269938011
20	Spermine	50	Peak	0.443541962
20	Spermine	60	Peak	0.699370713
20	Spermine	70	Peak	0.798730097
20	Spermine	80	Peak	0.933339499
21	NASPM	-110	Steady-state	0.8109272
21	NASPM	-100	Steady-state	0.941460231
21	NASPM	-90	Steady-state	0.894732653
21	NASPM	-80	Steady-state	1.10198876
21	NASPM	-70	Steady-state	1.016529427
21	NASPM	-60	Steady-state	1.03051443
21	NASPM	-50	Steady-state	1.04464004
21	NASPM	-40	Steady-state	1.075519254
21	NASPM	-30	Steady-state	1.007170512
21	NASPM	-20	Steady-state	0.945062946
21	NASPM	-10	Steady-state	0.528975173
21	NASPM	10	Steady-state	0.140888451
21	NASPM	20	Steady-state	0.108849535
21	NASPM	30	Steady-state	0.051469244
21	NASPM	40	Steady-state	0.074753465
21	NASPM	50	Steady-state	0.039221128
21	NASPM	60	Steady-state	0.04802978
21	NASPM	70	Steady-state	0.015564871
21	NASPM	80	Steady-state	0.019008348
22	NASPM	-80	Steady-state	0.970802637
22	NASPM	-70	Steady-state	0.92676021
22	NASPM	-60	Steady-state	1.007660759
22	NASPM	-50	Steady-state	1.084928622
22	NASPM	-40	Steady-state	0.903765049
22	NASPM	-30	Steady-state	1.064858613
22	NASPM	-20	Steady-state	0.794753799
22	NASPM	-10	Steady-state	0.451944031
22	NASPM	10	Steady-state	0.099547114
22	NASPM	20	Steady-state	0.078717311
22	NASPM	30	Steady-state	0.018253662
22	NASPM	40	Steady-state	-0.002406085
22	NASPM	50	Steady-state	-0.002357611
22	NASPM	60	Steady-state	0.017810593
23	NASPM	-80	Steady-state	0.998738434
23	NASPM	-70	Steady-state	0.87618014
23	NASPM	-60	Steady-state	0.955213674
23	NASPM	-50	Steady-state	1.072912237
23	NASPM	-40	Steady-state	1.077197177
23	NASPM	-30	Steady-state	0.911803419
23	NASPM	-20	Steady-state	0.931077303
23	NASPM	-10	Steady-state	0.877127491
23	NASPM	10	Steady-state	0.395797759
23	NASPM	20	Steady-state	0.313129133
23	NASPM	30	Steady-state	0.150363113
23	NASPM	40	Steady-state	0.112258929
23	NASPM	50	Steady-state	0.064986592
23	NASPM	60	Steady-state	0.065226314
24	NASPM	-110	Steady-state	0.923857353
24	NASPM	-100	Steady-state	1.014166422
24	NASPM	-90	Steady-state	1.070032065
24	NASPM	-80	Steady-state	0.967737774
24	NASPM	-70	Steady-state	0.975613988
24	NASPM	-60	Steady-state	1.008756686
24	NASPM	-50	Steady-state	1.056252576
24	NASPM	-40	Steady-state	0.906502325
24	NASPM	-30	Steady-state	0.997476354
24	NASPM	-20	Steady-state	0.760291881
24	NASPM	-10	Steady-state	0.555305211
24	NASPM	10	Steady-state	0.100325609
24	NASPM	20	Steady-state	0.040810616
24	NASPM	30	Steady-state	0.021143428
24	NASPM	40	Steady-state	0.011459205
24	NASPM	50	Steady-state	0.0013298
24	NASPM	60	Steady-state	0.004023434
24	NASPM	70	Steady-state	0.00546251
24	NASPM	80	Steady-state	0.005621849
25	NASPM	-110	Steady-state	0.928951537
25	NASPM	-100	Steady-state	0.651572359
25	NASPM	-90	Steady-state	1.168718798
25	NASPM	-80	Steady-state	1.247295847
25	NASPM	-70	Steady-state	1.397354755
25	NASPM	-60	Steady-state	0.609590162
25	NASPM	-50	Steady-state	0.710698604
25	NASPM	-40	Steady-state	0.588985386
25	NASPM	-30	Steady-state	1.011203698
25	NASPM	-20	Steady-state	0.3799279
25	NASPM	-10	Steady-state	0.315135872
25	NASPM	10	Steady-state	0.06953206
25	NASPM	20	Steady-state	-0.014240752
25	NASPM	30	Steady-state	0.013109174
25	NASPM	40	Steady-state	0.001131553
25	NASPM	50	Steady-state	0.002036338
25	NASPM	60	Steady-state	0.005566453
25	NASPM	70	Steady-state	-0.009303602
25	NASPM	80	Steady-state	0.027293011
26	NASPM	-110	Steady-state	1.026111648
26	NASPM	-100	Steady-state	1.090139035
26	NASPM	-90	Steady-state	0.958072224
26	NASPM	-80	Steady-state	1.091027667
26	NASPM	-70	Steady-state	1.071945735
26	NASPM	-60	Steady-state	0.984135865
26	NASPM	-50	Steady-state	1.057145681
26	NASPM	-40	Steady-state	0.853965762
26	NASPM	-30	Steady-state	0.853965637
26	NASPM	-20	Steady-state	0.844665333
26	NASPM	-10	Steady-state	0.768067404
26	NASPM	10	Steady-state	-0.000128425
26	NASPM	20	Steady-state	0.099590217
26	NASPM	30	Steady-state	-0.035825034
26	NASPM	40	Steady-state	0.015293374
26	NASPM	50	Steady-state	-0.034345183
26	NASPM	60	Steady-state	0.006489631
26	NASPM	70	Steady-state	-0.031977548
26	NASPM	80	Steady-state	-0.08204664
27	NASPM	-110	Steady-state	1.186276604
27	NASPM	-100	Steady-state	0.9433434
27	NASPM	-90	Steady-state	0.849866871
27	NASPM	-80	Steady-state	0.796530094
27	NASPM	-70	Steady-state	0.881458393
27	NASPM	-60	Steady-state	0.865984309
27	NASPM	-50	Steady-state	0.636728359
27	NASPM	-40	Steady-state	0.698546636
27	NASPM	-30	Steady-state	0.475911823
27	NASPM	-20	Steady-state	0.535089414
27	NASPM	-10	Steady-state	0.370481586
27	NASPM	10	Steady-state	0.001364707
27	NASPM	20	Steady-state	0.045958338
27	NASPM	30	Steady-state	0.010983446
27	NASPM	40	Steady-state	0.060425678
27	NASPM	50	Steady-state	0.055365825
27	NASPM	60	Steady-state	-0.019178081
27	NASPM	70	Steady-state	0.029117714
27	NASPM	80	Steady-state	0.015516281
28	NASPM	-110	Steady-state	1.202157559
28	NASPM	-100	Steady-state	0.879473771
28	NASPM	-90	Steady-state	1.08547938
28	NASPM	-80	Steady-state	1.020847941
28	NASPM	-70	Steady-state	0.935696177
28	NASPM	-60	Steady-state	0.696425536
28	NASPM	-50	Steady-state	0.976164056
28	NASPM	-40	Steady-state	0.946290874
28	NASPM	-30	Steady-state	1.168703799
28	NASPM	-20	Steady-state	0.999208147
28	NASPM	-10	Steady-state	0.979830566
28	NASPM	10	Steady-state	0.365531219
28	NASPM	20	Steady-state	0.251790398
28	NASPM	30	Steady-state	0.090844588
28	NASPM	40	Steady-state	0.093810176
28	NASPM	50	Steady-state	0.039105196
28	NASPM	60	Steady-state	0.02442772
28	NASPM	70	Steady-state	0.034949834
28	NASPM	80	Steady-state	0.057485471
29	Spermine	-110	Steady-state	1.030755514
29	Spermine	-100	Steady-state	1.061126745
29	Spermine	-90	Steady-state	1.00459759
29	Spermine	-80	Steady-state	0.886587571
29	Spermine	-70	Steady-state	0.757634685
29	Spermine	-60	Steady-state	0.804567723
29	Spermine	-50	Steady-state	0.875028907
29	Spermine	-40	Steady-state	0.594823906
29	Spermine	-30	Steady-state	0.494528402
29	Spermine	-20	Steady-state	0.565317808
29	Spermine	-10	Steady-state	0.434103869
29	Spermine	10	Steady-state	0.045050964
29	Spermine	20	Steady-state	0.064090491
29	Spermine	30	Steady-state	0.078396067
29	Spermine	40	Steady-state	0.163040201
29	Spermine	50	Steady-state	0.258064086
29	Spermine	60	Steady-state	0.539480941
29	Spermine	70	Steady-state	0.804392663
29	Spermine	80	Steady-state	1.004044439
30	Spermine	-110	Steady-state	0.831027102
30	Spermine	-100	Steady-state	0.968057742
30	Spermine	-90	Steady-state	1.0283691
30	Spermine	-80	Steady-state	1.048172358
30	Spermine	-70	Steady-state	1.047150625
30	Spermine	-60	Steady-state	0.990139408
30	Spermine	-50	Steady-state	1.094863573
30	Spermine	-40	Steady-state	0.953630932
30	Spermine	-30	Steady-state	0.904630882
30	Spermine	-20	Steady-state	0.521795636
30	Spermine	-10	Steady-state	0.630258015
30	Spermine	10	Steady-state	0.084496613
30	Spermine	20	Steady-state	0.010815532
30	Spermine	30	Steady-state	0.117904591
30	Spermine	40	Steady-state	0.144299041
30	Spermine	50	Steady-state	0.480460435
30	Spermine	60	Steady-state	0.747658352
30	Spermine	70	Steady-state	1.101306686
30	Spermine	80	Steady-state	1.113621364
31	Spermine	-110	Steady-state	0.975166413
31	Spermine	-100	Steady-state	0.65695508
31	Spermine	-90	Steady-state	1.404020831
31	Spermine	-80	Steady-state	0.750554651
31	Spermine	-70	Steady-state	1.176661688
31	Spermine	-60	Steady-state	0.902128289
31	Spermine	-50	Steady-state	0.799050018
31	Spermine	-40	Steady-state	0.890558208
31	Spermine	-30	Steady-state	0.461764579
31	Spermine	-20	Steady-state	0.435583461
31	Spermine	-10	Steady-state	0.559396538
31	Spermine	10	Steady-state	0.216560939
31	Spermine	20	Steady-state	0.054427107
31	Spermine	30	Steady-state	0.113328443
31	Spermine	40	Steady-state	0.157292853
31	Spermine	50	Steady-state	0.236004104
31	Spermine	60	Steady-state	0.497263882
31	Spermine	70	Steady-state	0.787573459
31	Spermine	80	Steady-state	0.866940418
31	Spermine	-110	Steady-state	0.97896574
32	Spermine	-100	Steady-state	1.213740017
32	Spermine	-90	Steady-state	0.919755313
32	Spermine	-80	Steady-state	1.067427692
32	Spermine	-70	Steady-state	1.157481325
32	Spermine	-60	Steady-state	0.721654812
32	Spermine	-50	Steady-state	0.933101007
32	Spermine	-40	Steady-state	0.283276003
32	Spermine	-30	Steady-state	0.243677189
32	Spermine	-20	Steady-state	0.128323696
32	Spermine	-10	Steady-state	-0.191643148
32	Spermine	10	Steady-state	0.546682209
32	Spermine	20	Steady-state	0.257135071
32	Spermine	30	Steady-state	0.229701244
32	Spermine	40	Steady-state	0.114058348
32	Spermine	50	Steady-state	0.14327537
32	Spermine	60	Steady-state	0.315108375
32	Spermine	70	Steady-state	0.331209758
32	Spermine	80	Steady-state	0.453174514
33	Spermine	-110	Steady-state	0.892011691
33	Spermine	-100	Steady-state	1.052918512
33	Spermine	-90	Steady-state	1.025969186
33	Spermine	-80	Steady-state	1.05040585
33	Spermine	-70	Steady-state	1.003746585
33	Spermine	-60	Steady-state	0.982168664
33	Spermine	-50	Steady-state	0.828527808
33	Spermine	-40	Steady-state	0.743333555
33	Spermine	-30	Steady-state	0.697924277
33	Spermine	-20	Steady-state	0.564218412
33	Spermine	-10	Steady-state	0.527585548
33	Spermine	10	Steady-state	0.137389302
33	Spermine	20	Steady-state	0.095633961
33	Spermine	30	Steady-state	0.127932704
33	Spermine	40	Steady-state	0.18896251
33	Spermine	50	Steady-state	0.306672786
33	Spermine	60	Steady-state	0.371941906
33	Spermine	70	Steady-state	0.496169112
33	Spermine	80	Steady-state	0.604704071
34	Spermine	-110	Steady-state	1.107585287
34	Spermine	-100	Steady-state	1.372266442
34	Spermine	-90	Steady-state	0.914093701
34	Spermine	-80	Steady-state	0.967105412
34	Spermine	-70	Steady-state	0.999980955
34	Spermine	-60	Steady-state	0.931122749
34	Spermine	-50	Steady-state	0.949353577
34	Spermine	-40	Steady-state	0.915788818
34	Spermine	-30	Steady-state	0.850420126
34	Spermine	-20	Steady-state	1.186172228
34	Spermine	-10	Steady-state	0.798012587
34	Spermine	10	Steady-state	0.100422975
34	Spermine	20	Steady-state	0.2017076
34	Spermine	30	Steady-state	0.223720823
34	Spermine	40	Steady-state	0.235337066
34	Spermine	50	Steady-state	0.392543676
34	Spermine	60	Steady-state	0.346222585
34	Spermine	70	Steady-state	0.412910696
34	Spermine	80	Steady-state	0.551226616
