# Supplementary material for: Enhanced functional detection of synaptic calcium-permeable AMPA receptors using intracellular NASPM
Source: eLife. 2023 Apr 12;12:e66765. doi: 10.7554/eLife.66765 (PMC10168695; doi:10.7554/eLife.66765)
Supplement: Figure 3—source data 2. [file elife-66765-fig3-data2.zip › Fig_3d_source_data.csv]

Cell	Polyamine	Voltage (mV)	Tau (ms)
1	None	-110	4.248168809
1	None	-100	4.714297407
1	None	-90	4.581186498
1	None	-80	7.405036767
1	None	-70	5.242782374
1	None	-60	4.599445758
1	None	-50	5.302033576
1	None	-40	4.913792814
1	None	-30	3.637523024
1	None	-20	4.887230425
1	None	-10	4.57633312
1	None	10	2.429517739
1	None	20	3.291786779
1	None	30	2.605254185
1	None	40	3.546278385
1	None	50	4.839317211
1	None	60	5.762120062
1	None	70	6.398132227
1	None	80	6.553493728
2	None	-110	3.814163371
2	None	-100	3.386050889
2	None	-90	3.814435189
2	None	-80	3.759860796
2	None	-70	3.835621363
2	None	-60	4.553032928
2	None	-50	4.334395367
2	None	-40	4.654468594
2	None	-30	4.883762266
2	None	-20	7.034943401
2	None	-10	4.760472605
2	None	10	4.446128395
2	None	20	4.695270732
2	None	30	4.71079266
2	None	40	4.250540366
2	None	50	4.833029899
2	None	60	4.919655758
2	None	70	4.931878818
2	None	80	5.769273707
3	None	-110	3.516976354
3	None	-100	3.148954042
3	None	-90	4.720561415
3	None	-80	3.539564356
3	None	-70	5.304484165
3	None	-60	6.216996712
3	None	-50	4.875430118
3	None	-40	4.786742272
3	None	-30	4.610411008
3	None	-20	5.578839977
3	None	-10	6.064433928
3	None	10	5.081628526
3	None	20	5.75156394
3	None	30	6.568966699
3	None	40	8.76643446
3	None	50	6.672252357
3	None	60	7.079451907
3	None	70	8.440652586
3	None	80	8.996828066
4	None	-110	5.756702154
4	None	-100	5.174509927
4	None	-90	5.721180161
4	None	-80	8.759698757
4	None	-70	7.298174723
4	None	-60	6.943566713
4	None	-50	8.896818706
4	None	-40	7.268845478
4	None	-30	6.53238855
4	None	-20	7.629798286
4	None	-10	7.152074676
4	None	10	6.870616451
4	None	20	7.310859615
4	None	30	7.265592295
4	None	40	6.570893438
4	None	50	6.819130903
4	None	60	8.531912813
4	None	70	9.302147253
4	None	80	7.839340606
5	None	-110	4.316791057
5	None	-100	5.306637227
5	None	-90	5.551690674
5	None	-80	4.92992975
5	None	-70	7.729492627
5	None	-60	6.999683203
5	None	-50	7.530788202
5	None	-40	5.838137021
5	None	-30	7.512812942
5	None	-20	6.556680655
5	None	-10	5.034855883
5	None	10	6.605662328
5	None	20	6.242051322
5	None	30	7.564592109
5	None	40	8.177203824
5	None	50	9.903803746
5	None	60	8.088149886
5	None	70	6.93119603
5	None	80	8.658528628
6	None	-110	8.412867959
6	None	-100	6.243028821
6	None	-90	4.571480325
6	None	-80	5.011364157
6	None	-70	5.735095335
6	None	-60	5.566422655
6	None	-50	7.308683457
6	None	-40	7.773186724
6	None	-30	6.62323919
6	None	-20	5.650411691
6	None	-10	7.32538739
6	None	10	7.931353843
6	None	20	6.962078838
6	None	30	6.3538907
6	None	40	6.106715196
6	None	50	7.007324394
6	None	60	6.681262706
6	None	70	7.317016893
6	None	80	5.773910808
7	None	-110	5.931777347
7	None	-100	5.418658115
7	None	-90	5.38633536
7	None	-80	4.702812267
7	None	-70	5.637022011
7	None	-60	5.765896589
7	None	-50	5.754100281
7	None	-40	5.226279866
7	None	-30	5.564027216
7	None	-20	5.217797197
7	None	-10	6.005119814
7	None	10	6.196858196
7	None	20	6.230693765
7	None	30	6.926071834
7	None	40	7.041783243
7	None	50	7.592785653
7	None	60	6.950516513
7	None	70	7.74537888
7	None	80	9.060868314
8	None	-110	5.774444563
8	None	-100	5.60241754
8	None	-90	7.661555867
8	None	-80	5.772543927
8	None	-70	5.265707792
8	None	-60	5.10538195
8	None	-50	5.62914217
8	None	-40	5.916902519
8	None	-30	7.004473966
8	None	-20	7.12458906
8	None	-10	6.548966333
8	None	10	7.262747266
8	None	20	6.853506085
8	None	30	7.311108292
8	None	40	7.612956086
8	None	50	9.506144265
8	None	60	10.13563327
8	None	70	9.653397465
8	None	80	8.77581849
9	NASPM	-110	3.7878
9	NASPM	-100	3.9044
9	NASPM	-90	3.9118
9	NASPM	-80	4.1737
9	NASPM	-70	4.0625
9	NASPM	-60	4.2079
9	NASPM	-50	4.57548
9	NASPM	-40	4.4582
9	NASPM	-30	4.6419
9	NASPM	-20	4.4146
9	NASPM	-10	3.7005
9	NASPM	10	3.15069
9	NASPM	20	2.6715
9	NASPM	30	2.3545
9	NASPM	40	2.3956
9	NASPM	50	2.3115
9	NASPM	60	2.1453
9	NASPM	70	1.9159
9	NASPM	80	1.749
10	NASPM	-80	5.625665812
10	NASPM	-70	7.203570349
10	NASPM	-60	7.546383638
10	NASPM	-50	6.528662724
10	NASPM	-40	7.942046114
10	NASPM	-30	8.354961531
10	NASPM	-20	6.309425073
10	NASPM	-10	5.650314444
10	NASPM	10	6.19938
10	NASPM	20	2.97381
10	NASPM	30	2.64019
10	NASPM	40	2.40241
10	NASPM	50	1.2338
10	NASPM	60	0.84439
11	NASPM	-80	3.630133294
11	NASPM	-70	4.592506225
11	NASPM	-60	4.059126215
11	NASPM	-50	4.369779777
11	NASPM	-40	4.830719217
11	NASPM	-30	5.059539157
11	NASPM	-20	4.504776123
11	NASPM	-10	4.955239993
11	NASPM	10	4.1654
11	NASPM	20	3.4354
11	NASPM	30	3.1927
11	NASPM	40	2.5609
11	NASPM	50	1.888
11	NASPM	60	1.7973
12	NASPM	-110	3.3452
12	NASPM	-100	4.79216
12	NASPM	-90	3.46509
12	NASPM	-80	4.24633
12	NASPM	-70	4.9322
12	NASPM	-60	4.37353
12	NASPM	-50	4.92413
12	NASPM	-40	3.5212
12	NASPM	-30	4.2705
12	NASPM	-20	4.9278
12	NASPM	-10	5.38177
12	NASPM	10	3.44942
12	NASPM	20	4.75675
12	NASPM	30	1.83253
12	NASPM	40	1.34991
12	NASPM	50	1.41601
12	NASPM	60	1.37197
12	NASPM	70	1.42404
12	NASPM	80	1.31583
13	NASPM	-110	4.223291368
13	NASPM	-100	5.636360453
13	NASPM	-90	3.511226537
13	NASPM	-80	4.741285467
13	NASPM	-70	5.28529108
13	NASPM	-60	5.631500036
13	NASPM	-50	5.84841748
13	NASPM	-40	6.530145002
13	NASPM	-30	4.521950216
13	NASPM	-20	3.1053
13	NASPM	-10	8.2324
13	NASPM	10	2.9609
13	NASPM	20	4.3802
13	NASPM	30	3.4755
13	NASPM	40	4.7321
13	NASPM	50	1.8974
13	NASPM	60	2.5885
13	NASPM	70	1.5867
13	NASPM	80	1.3066
14	NASPM	-110	5.772820946
14	NASPM	-100	6.024931939
14	NASPM	-90	5.1500783
14	NASPM	-80	6.141359645
14	NASPM	-70	5.806710459
14	NASPM	-60	5.970758707
14	NASPM	-50	6.310033487
14	NASPM	-40	6.673754813
14	NASPM	-30	6.994202123
14	NASPM	-20	6.507895099
14	NASPM	-10	4.45727
14	NASPM	10	5.02525
14	NASPM	20	3.8694
14	NASPM	30	4.06499
14	NASPM	40	3.20621
14	NASPM	50	2.0885
14	NASPM	60	1.2627
14	NASPM	70	0.864733
14	NASPM	80	0.896691
15	NASPM	-110	6.047572895
15	NASPM	-100	7.040217769
15	NASPM	-90	5.831605468
15	NASPM	-80	5.398938366
15	NASPM	-70	5.044714865
15	NASPM	-60	9.798332106
15	NASPM	-50	6.336483744
15	NASPM	-40	6.685356044
15	NASPM	-30	7.207021479
15	NASPM	-20	8.172981953
15	NASPM	-10	6.2285
15	NASPM	30	4.59462
15	NASPM	40	3.61557
15	NASPM	50	4.01678
15	NASPM	60	1.84961
15	NASPM	70	1.7459
15	NASPM	80	1.0958
16	NASPM	-110	4.562858777
16	NASPM	-100	4.366968243
16	NASPM	-90	4.160450435
16	NASPM	-80	5.055964402
16	NASPM	-70	4.941952003
16	NASPM	-60	4.818691832
16	NASPM	-50	4.578064169
16	NASPM	-40	6.342912025
16	NASPM	-30	5.002913705
16	NASPM	-20	5.295652353
16	NASPM	-10	3.866133113
16	NASPM	10	3.718799107
16	NASPM	20	2.01583031
16	NASPM	30	3.559438726
16	NASPM	40	1.696005091
16	NASPM	50	1.547356326
16	NASPM	60	0.934753854
16	NASPM	70	0.889327486
16	NASPM	80	0.653598908
17	NASPM	-110	6.606231439
17	NASPM	-100	7.893529512
17	NASPM	-90	6.086555758
17	NASPM	-80	6.793109363
17	NASPM	-70	6.81970471
17	NASPM	-60	5.490529749
17	NASPM	-50	6.17659515
17	NASPM	-40	5.758345527
17	NASPM	-30	5.293079518
17	NASPM	-20	5.041162569
17	NASPM	-10	5.093231606
17	NASPM	10	5.607775378
17	NASPM	20	3.314910676
17	NASPM	30	4.056553766
17	NASPM	40	3.861300477
17	NASPM	50	2.840426527
17	NASPM	60	3.278602459
17	NASPM	70	3.495801329
17	NASPM	80	3.998947359
18	NASPM	-110	6.02420282
18	NASPM	-100	5.653992131
18	NASPM	-90	8.524096386
18	NASPM	-80	6.497851934
18	NASPM	-70	6.62748808
18	NASPM	-60	6.689403265
18	NASPM	-50	4.680922955
18	NASPM	-40	6.904001553
18	NASPM	-30	6.506014369
18	NASPM	-20	7.043107978
18	NASPM	-10	5.061215678
18	NASPM	30	5.061675572
18	NASPM	40	1.5687536
18	NASPM	50	1.368189022
18	NASPM	60	1.15062625
18	NASPM	70	1.295895883
18	NASPM	80	0.841272757
