# Supplementary material for: Enhanced functional detection of synaptic calcium-permeable AMPA receptors using intracellular NASPM
Source: eLife. 2023 Apr 12;12:e66765. doi: 10.7554/eLife.66765 (PMC10168695; doi:10.7554/eLife.66765)
Supplement: Figure 3—source data 3. [file elife-66765-fig3-data3.zip › Fig_3f_source_data.csv]

Cell	Polyamine	Voltage (mV)	Interval (s)	P2/P1
1	NASPM	-60	0.15	0.783481149
1	NASPM	-60	0.4	0.964339922
1	NASPM	-60	0.9	0.981949906
1	NASPM	-60	1.9	1.009055416
1	NASPM	-60	3.9	1.019616668
1	NASPM	-60	7.9	0.966385699
2	NASPM	-60	0.15	0.744065125
2	NASPM	-60	0.4	0.939361547
2	NASPM	-60	0.9	1.060822421
2	NASPM	-60	1.9	1.000976543
2	NASPM	-60	3.9	0.945506186
2	NASPM	-60	7.9	0.998949014
3	NASPM	-60	0.15	0.769946817
3	NASPM	-60	0.4	0.990391255
3	NASPM	-60	0.9	0.891449913
3	NASPM	-60	1.9	1.063718771
4	NASPM	-60	0.15	0.790714535
4	NASPM	-60	0.4	0.894074493
4	NASPM	-60	0.9	1.005466124
4	NASPM	-60	1.9	1.072305798
4	NASPM	-60	3.9	0.869955854
4	NASPM	-60	7.9	1.034006856
5	NASPM	-60	0.15	0.746031318
5	NASPM	-60	0.4	0.951010799
5	NASPM	-60	0.9	1.004633314
5	NASPM	-60	3.9	1.046033462
5	NASPM	-60	7.9	0.994482523
6	NASPM	-60	0.4	0.968625185
6	NASPM	-60	0.9	0.936593272
6	NASPM	-60	1.9	1.02688034
6	NASPM	-60	3.9	1.000080402
6	NASPM	-60	7.9	1.011398549
1	NASPM	60	0.15	0.224182358
1	NASPM	60	0.4	0.328707109
1	NASPM	60	0.9	0.379725018
1	NASPM	60	1.9	0.61231246
1	NASPM	60	3.9	0.69943132
1	NASPM	60	7.9	0.938981136
2	NASPM	60	0.15	0.481248192
2	NASPM	60	0.4	0.632429927
2	NASPM	60	0.9	0.527174452
2	NASPM	60	1.9	0.618987854
2	NASPM	60	3.9	0.722300389
2	NASPM	60	7.9	0.870962486
3	NASPM	60	0.15	0.371430825
3	NASPM	60	0.4	0.588744321
3	NASPM	60	0.9	0.760330579
3	NASPM	60	1.9	0.481989844
4	NASPM	60	0.15	0.307717415
4	NASPM	60	0.4	0.242932478
4	NASPM	60	0.9	0.388703769
4	NASPM	60	1.9	0.517091179
4	NASPM	60	3.9	0.729670627
4	NASPM	60	7.9	1.023086145
5	NASPM	60	0.15	0.078876086
5	NASPM	60	0.4	0.145301678
5	NASPM	60	0.9	0.334045995
5	NASPM	60	3.9	0.71096718
5	NASPM	60	7.9	0.74511878
6	NASPM	60	0.4	0.691032668
6	NASPM	60	0.9	0.733845933
6	NASPM	60	1.9	0.734592935
6	NASPM	60	3.9	0.88561764
6	NASPM	60	7.9	0.902933569
7	None	-60	0.15	0.65296427
7	None	-60	0.4	0.87496413
7	None	-60	0.9	0.963326831
7	None	-60	1.9	1.066183216
7	None	-60	3.9	1.042017952
7	None	-60	7.9	1.161977741
8	None	-60	0.15	0.616957919
8	None	-60	0.4	0.896587728
8	None	-60	0.9	0.992884215
8	None	-60	1.9	0.999882118
8	None	-60	3.9	0.995620369
8	None	-60	7.9	1.002416167
9	None	-60	0.15	0.763747494
9	None	-60	0.4	0.979152045
9	None	-60	0.9	1.010878529
9	None	-60	1.9	0.984661854
9	None	-60	3.9	0.986688578
9	None	-60	7.9	0.983150542
10	None	-60	0.15	0.694939402
10	None	-60	0.4	0.891605497
10	None	-60	0.9	0.967664336
10	None	-60	1.9	0.98153091
10	None	-60	3.9	0.984896543
10	None	-60	7.9	0.958044969
11	None	-60	0.15	0.944960675
11	None	-60	0.4	0.92681192
11	None	-60	0.9	0.993791291
11	None	-60	1.9	1.053587737
12	None	-60	0.15	0.631953374
12	None	-60	0.4	0.931888089
12	None	-60	0.9	1.022697397
12	None	-60	1.9	1.033266079
12	None	-60	3.9	0.994375612
12	None	-60	7.9	0.949526638
13	None	-60	0.15	0.748352612
13	None	-60	0.4	1.051126909
13	None	-60	0.9	0.85604215
13	None	-60	1.9	1.093822596
13	None	-60	3.9	0.841881815
13	None	-60	7.9	0.892213134
14	None	-60	0.15	0.890366261
14	None	-60	0.4	0.963300611
14	None	-60	0.9	1.000267059
14	None	-60	1.9	1.015339576
14	None	-60	3.9	1.016934939
14	None	-60	7.9	0.985856621
15	None	-60	0.15	0.791567404
15	None	-60	0.4	0.986279011
15	None	-60	0.9	0.957565286
15	None	-60	1.9	0.97983486
15	None	-60	3.9	0.904407837
15	None	-60	7.9	0.908738579
7	None	60	0.15	0.724173358
7	None	60	0.4	0.835798615
7	None	60	0.9	0.890059933
7	None	60	1.9	0.853625733
7	None	60	3.9	0.846093187
7	None	60	7.9	0.805518251
8	None	60	0.15	0.627676749
8	None	60	0.4	0.84390047
8	None	60	0.9	0.79191158
8	None	60	1.9	0.8034806
8	None	60	3.9	0.791460614
8	None	60	7.9	0.733734619
9	None	60	0.15	0.69312067
9	None	60	0.4	0.744430614
9	None	60	0.9	0.802436021
9	None	60	1.9	0.988770529
9	None	60	3.9	0.972564946
9	None	60	7.9	0.823352559
10	None	60	0.15	0.727718791
10	None	60	0.4	0.894750305
10	None	60	0.9	0.943274741
10	None	60	1.9	0.985935781
10	None	60	3.9	0.994232687
10	None	60	7.9	0.869711965
11	None	60	0.15	0.604647342
11	None	60	0.4	0.870326978
11	None	60	0.9	1.018088138
11	None	60	1.9	0.944033068
12	None	60	0.15	0.660837398
12	None	60	0.4	0.887123147
12	None	60	0.9	0.917343541
12	None	60	1.9	0.878698444
12	None	60	3.9	0.81102159
12	None	60	7.9	0.890923855
13	None	60	0.15	0.773434365
13	None	60	0.4	0.554486016
13	None	60	0.9	0.722642402
13	None	60	1.9	0.809550611
13	None	60	3.9	0.967253274
13	None	60	7.9	0.877564992
14	None	60	0.15	0.472901589
14	None	60	0.4	0.880737556
14	None	60	0.9	0.922753282
14	None	60	1.9	0.910625972
14	None	60	3.9	0.926490637
14	None	60	7.9	0.881704849
15	None	60	0.15	0.773398594
15	None	60	0.4	0.858576097
15	None	60	0.9	0.869856571
15	None	60	1.9	0.89093442
15	None	60	3.9	1.21108698
15	None	60	7.9	0.973316404
