# Supplementary material for: Enhanced functional detection of synaptic calcium-permeable AMPA receptors using intracellular NASPM
Source: eLife. 2023 Apr 12;12:e66765. doi: 10.7554/eLife.66765 (PMC10168695; doi:10.7554/eLife.66765)
Supplement: Figure 4—source data 1. [file elife-66765-fig4-data1.zip › Fig_4b_source_data.csv]

Receptor	Polyamine	Cell	Voltage (mV)	Norm. I
GluA1/2/γ2	Spermine	1	-100	-1
GluA1/2/γ2	Spermine	1	-90	-0.914697016
GluA1/2/γ2	Spermine	1	-80	-0.768245613
GluA1/2/γ2	Spermine	1	-70	-0.630307968
GluA1/2/γ2	Spermine	1	-60	-0.539494282
GluA1/2/γ2	Spermine	1	-50	-0.434042058
GluA1/2/γ2	Spermine	1	-40	-0.337351028
GluA1/2/γ2	Spermine	1	-30	-0.256259819
GluA1/2/γ2	Spermine	1	-20	-0.151476111
GluA1/2/γ2	Spermine	1	-10	-0.075794282
GluA1/2/γ2	Spermine	1	0	0.000745889
GluA1/2/γ2	Spermine	1	10	0.081742637
GluA1/2/γ2	Spermine	1	20	0.177033395
GluA1/2/γ2	Spermine	1	30	0.24929891
GluA1/2/γ2	Spermine	1	40	0.337834291
GluA1/2/γ2	Spermine	1	50	0.425387571
GluA1/2/γ2	Spermine	1	60	0.536373011
GluA1/2/γ2	Spermine	1	70	0.660923236
GluA1/2/γ2	Spermine	2	-100	-1
GluA1/2/γ2	Spermine	2	-90	-0.914133682
GluA1/2/γ2	Spermine	2	-80	-0.792000267
GluA1/2/γ2	Spermine	2	-70	-0.690403201
GluA1/2/γ2	Spermine	2	-60	-0.582253733
GluA1/2/γ2	Spermine	2	-50	-0.492168932
GluA1/2/γ2	Spermine	2	-40	-0.388397763
GluA1/2/γ2	Spermine	2	-30	-0.283239717
GluA1/2/γ2	Spermine	2	-20	-0.189932829
GluA1/2/γ2	Spermine	2	-10	-0.097696674
GluA1/2/γ2	Spermine	2	0	-0.000666305
GluA1/2/γ2	Spermine	2	10	0.091854606
GluA1/2/γ2	Spermine	2	20	0.184687416
GluA1/2/γ2	Spermine	2	30	0.282573687
GluA1/2/γ2	Spermine	2	40	0.372988979
GluA1/2/γ2	Spermine	2	50	0.462123116
GluA1/2/γ2	Spermine	2	60	0.550259564
GluA1/2/γ2	Spermine	2	70	0.646843047
GluA1/2/γ2	Spermine	3	-100	-1
GluA1/2/γ2	Spermine	3	-90	-0.850149463
GluA1/2/γ2	Spermine	3	-80	-0.738218863
GluA1/2/γ2	Spermine	3	-70	-0.769656401
GluA1/2/γ2	Spermine	3	-60	-0.609938653
GluA1/2/γ2	Spermine	3	-50	-0.508623949
GluA1/2/γ2	Spermine	3	-40	-0.385279185
GluA1/2/γ2	Spermine	3	-30	-0.259482163
GluA1/2/γ2	Spermine	3	-20	-0.161020302
GluA1/2/γ2	Spermine	3	-10	-0.10031451
GluA1/2/γ2	Spermine	3	0	-0.013772064
GluA1/2/γ2	Spermine	3	10	0.110673629
GluA1/2/γ2	Spermine	3	20	0.149812801
GluA1/2/γ2	Spermine	3	30	0.196498962
GluA1/2/γ2	Spermine	3	40	0.296473615
GluA1/2/γ2	Spermine	3	50	0.372534847
GluA1/2/γ2	Spermine	3	60	0.506234317
GluA1/2/γ2	Spermine	3	70	0.557498547
GluA1/2/γ2	Spermine	4	-100	-1
GluA1/2/γ2	Spermine	4	-90	-0.867617489
GluA1/2/γ2	Spermine	4	-80	-0.779603096
GluA1/2/γ2	Spermine	4	-70	-0.665606962
GluA1/2/γ2	Spermine	4	-60	-0.565514327
GluA1/2/γ2	Spermine	4	-50	-0.466194341
GluA1/2/γ2	Spermine	4	-40	-0.372184716
GluA1/2/γ2	Spermine	4	-30	-0.287226156
GluA1/2/γ2	Spermine	4	-20	-0.198654534
GluA1/2/γ2	Spermine	4	-10	-0.084273043
GluA1/2/γ2	Spermine	4	0	0.000421726
GluA1/2/γ2	Spermine	4	10	0.084199299
GluA1/2/γ2	Spermine	4	20	0.16917443
GluA1/2/γ2	Spermine	4	30	0.258709409
GluA1/2/γ2	Spermine	4	40	0.345960596
GluA1/2/γ2	Spermine	4	50	0.458983948
GluA1/2/γ2	Spermine	4	60	0.534374866
GluA1/2/γ2	Spermine	4	70	0.632255221
GluA1/2/γ2	Spermine	5	-100	-1
GluA1/2/γ2	Spermine	5	-90	-0.998851182
GluA1/2/γ2	Spermine	5	-80	-0.828411503
GluA1/2/γ2	Spermine	5	-70	-0.779270345
GluA1/2/γ2	Spermine	5	-60	-0.653993875
GluA1/2/γ2	Spermine	5	-50	-0.543006704
GluA1/2/γ2	Spermine	5	-40	-0.423957868
GluA1/2/γ2	Spermine	5	-30	-0.327018926
GluA1/2/γ2	Spermine	5	-20	-0.220690829
GluA1/2/γ2	Spermine	5	-10	-0.094050031
GluA1/2/γ2	Spermine	5	0	0.003994602
GluA1/2/γ2	Spermine	5	10	0.101270435
GluA1/2/γ2	Spermine	5	20	0.193871573
GluA1/2/γ2	Spermine	5	30	0.284181723
GluA1/2/γ2	Spermine	5	40	0.380621864
GluA1/2/γ2	Spermine	5	50	0.444221635
GluA1/2/γ2	Spermine	5	60	0.535512394
GluA1/2/γ2	Spermine	5	70	0.609343133
GluA1/2/γ2	Spermine	6	-100	-1
GluA1/2/γ2	Spermine	6	-90	-0.868664446
GluA1/2/γ2	Spermine	6	-80	-0.764087678
GluA1/2/γ2	Spermine	6	-70	-0.671310615
GluA1/2/γ2	Spermine	6	-60	-0.578160641
GluA1/2/γ2	Spermine	6	-50	-0.471106544
GluA1/2/γ2	Spermine	6	-40	-0.3834811
GluA1/2/γ2	Spermine	6	-30	-0.29867046
GluA1/2/γ2	Spermine	6	-20	-0.19567571
GluA1/2/γ2	Spermine	6	-10	-0.088811677
GluA1/2/γ2	Spermine	6	0	0.006428194
GluA1/2/γ2	Spermine	6	10	0.096602852
GluA1/2/γ2	Spermine	6	20	0.188693514
GluA1/2/γ2	Spermine	6	30	0.278180857
GluA1/2/γ2	Spermine	6	40	0.358946629
GluA1/2/γ2	Spermine	6	50	0.415653389
GluA1/2/γ2	Spermine	6	60	0.512458143
GluA1/2/γ2	Spermine	6	70	0.591482548
GluA1/2/γ2	NASPM	1	-100	-1
GluA1/2/γ2	NASPM	1	-90	-0.948125836
GluA1/2/γ2	NASPM	1	-80	-0.850102632
GluA1/2/γ2	NASPM	1	-70	-0.591499526
GluA1/2/γ2	NASPM	1	-60	-0.507623468
GluA1/2/γ2	NASPM	1	-50	-0.452557313
GluA1/2/γ2	NASPM	1	-40	-0.286149786
GluA1/2/γ2	NASPM	1	-30	-0.159934728
GluA1/2/γ2	NASPM	1	-20	-0.186403565
GluA1/2/γ2	NASPM	1	-10	-0.121342309
GluA1/2/γ2	NASPM	1	0	0.008018911
GluA1/2/γ2	NASPM	1	10	0.072100024
GluA1/2/γ2	NASPM	1	20	0.188799323
GluA1/2/γ2	NASPM	1	30	0.252219704
GluA1/2/γ2	NASPM	1	40	0.39521954
GluA1/2/γ2	NASPM	1	50	0.403712813
GluA1/2/γ2	NASPM	1	60	0.594596683
GluA1/2/γ2	NASPM	1	70	0.79295297
GluA1/2/γ2	NASPM	2	-100	-1
GluA1/2/γ2	NASPM	2	-90	-0.796802102
GluA1/2/γ2	NASPM	2	-80	-0.743315322
GluA1/2/γ2	NASPM	2	-70	-0.632676386
GluA1/2/γ2	NASPM	2	-60	-0.455815977
GluA1/2/γ2	NASPM	2	-50	-0.315489775
GluA1/2/γ2	NASPM	2	-40	-0.310084257
GluA1/2/γ2	NASPM	2	-30	-0.220237988
GluA1/2/γ2	NASPM	2	-20	-0.143491966
GluA1/2/γ2	NASPM	2	-10	-0.07000935
GluA1/2/γ2	NASPM	2	0	-0.002480006
GluA1/2/γ2	NASPM	2	10	0.072088073
GluA1/2/γ2	NASPM	2	20	0.12323312
GluA1/2/γ2	NASPM	2	30	0.177016186
GluA1/2/γ2	NASPM	2	40	0.313740472
GluA1/2/γ2	NASPM	2	50	0.398181999
GluA1/2/γ2	NASPM	2	60	0.403794584
GluA1/2/γ2	NASPM	2	70	0.410695537
GluA1/2/γ2	NASPM	3	-100	-1
GluA1/2/γ2	NASPM	3	-90	-0.830236086
GluA1/2/γ2	NASPM	3	-80	-0.774999999
GluA1/2/γ2	NASPM	3	-70	-0.611908936
GluA1/2/γ2	NASPM	3	-60	-0.541367868
GluA1/2/γ2	NASPM	3	-50	-0.448840944
GluA1/2/γ2	NASPM	3	-40	-0.352942211
GluA1/2/γ2	NASPM	3	-30	-0.258323642
GluA1/2/γ2	NASPM	3	-20	-0.163202666
GluA1/2/γ2	NASPM	3	-10	-0.085704609
GluA1/2/γ2	NASPM	3	0	0.007933269
GluA1/2/γ2	NASPM	3	10	0.080610381
GluA1/2/γ2	NASPM	3	20	0.165564428
GluA1/2/γ2	NASPM	3	30	0.241124662
GluA1/2/γ2	NASPM	3	40	0.298410079
GluA1/2/γ2	NASPM	3	50	0.400393555
GluA1/2/γ2	NASPM	3	60	0.48192903
GluA1/2/γ2	NASPM	3	70	0.529126296
GluA1/2/γ2	NASPM	4	-100	-1
GluA1/2/γ2	NASPM	4	-90	-0.846352963
GluA1/2/γ2	NASPM	4	-80	-0.772987227
GluA1/2/γ2	NASPM	4	-70	-0.652069426
GluA1/2/γ2	NASPM	4	-60	-0.570416518
GluA1/2/γ2	NASPM	4	-50	-0.458853026
GluA1/2/γ2	NASPM	4	-40	-0.373871807
GluA1/2/γ2	NASPM	4	-30	-0.280067128
GluA1/2/γ2	NASPM	4	-20	-0.176432163
GluA1/2/γ2	NASPM	4	-10	-0.089675525
GluA1/2/γ2	NASPM	4	0	-0.000211902
GluA1/2/γ2	NASPM	4	10	0.068660048
GluA1/2/γ2	NASPM	4	20	0.154460379
GluA1/2/γ2	NASPM	4	30	0.218575886
GluA1/2/γ2	NASPM	4	40	0.298512775
GluA1/2/γ2	NASPM	4	50	0.383787184
GluA1/2/γ2	NASPM	4	60	0.420192917
GluA1/2/γ2	NASPM	4	70	0.510705858
GluA1/2/γ2	NASPM	5	-100	-1
GluA1/2/γ2	NASPM	5	-90	-0.885761326
GluA1/2/γ2	NASPM	5	-80	-0.782567872
GluA1/2/γ2	NASPM	5	-70	-0.696580234
GluA1/2/γ2	NASPM	5	-60	-0.555863693
GluA1/2/γ2	NASPM	5	-50	-0.479385835
GluA1/2/γ2	NASPM	5	-40	-0.373646081
GluA1/2/γ2	NASPM	5	-30	-0.264108268
GluA1/2/γ2	NASPM	5	-20	-0.175567417
GluA1/2/γ2	NASPM	5	-10	-0.089491174
GluA1/2/γ2	NASPM	5	0	0.005613649
GluA1/2/γ2	NASPM	5	10	0.093027002
GluA1/2/γ2	NASPM	5	20	0.184231762
GluA1/2/γ2	NASPM	5	30	0.270177387
GluA1/2/γ2	NASPM	5	40	0.340784515
GluA1/2/γ2	NASPM	5	50	0.428493075
GluA1/2/γ2	NASPM	5	60	0.494037704
GluA1/2/γ2	NASPM	5	70	0.557601497
GluA1/2/γ2	NASPM	6	-100	-1
GluA1/2/γ2	NASPM	6	-90	-0.893562025
GluA1/2/γ2	NASPM	6	-80	-0.710520163
GluA1/2/γ2	NASPM	6	-70	-0.625678004
GluA1/2/γ2	NASPM	6	-60	-0.520790352
GluA1/2/γ2	NASPM	6	-50	-0.456118877
GluA1/2/γ2	NASPM	6	-40	-0.344343685
GluA1/2/γ2	NASPM	6	-30	-0.248040039
GluA1/2/γ2	NASPM	6	-20	-0.136120011
GluA1/2/γ2	NASPM	6	-10	-0.07587754
GluA1/2/γ2	NASPM	6	0	0.000835623
GluA1/2/γ2	NASPM	6	10	0.092728114
GluA1/2/γ2	NASPM	6	20	0.163126486
GluA1/2/γ2	NASPM	6	30	0.226335542
GluA1/2/γ2	NASPM	6	40	0.327998407
GluA1/2/γ2	NASPM	6	50	0.437870273
GluA1/2/γ2	NASPM	6	60	0.519035617
GluA1/2/γ2	NASPM	6	70	0.70139976
GluA1/γ2	Spermine	1	-100	-1
GluA1/γ2	Spermine	1	-90	-0.975781167
GluA1/γ2	Spermine	1	-80	-0.961088029
GluA1/γ2	Spermine	1	-70	-0.960022228
GluA1/γ2	Spermine	1	-60	-0.863928179
GluA1/γ2	Spermine	1	-50	-0.827292637
GluA1/γ2	Spermine	1	-40	-0.688172532
GluA1/γ2	Spermine	1	-30	-0.486339187
GluA1/γ2	Spermine	1	-20	-0.313418616
GluA1/γ2	Spermine	1	-10	-0.117287181
GluA1/γ2	Spermine	1	0	0
GluA1/γ2	Spermine	1	10	-0.071253153
GluA1/γ2	Spermine	1	20	-0.040600169
GluA1/γ2	Spermine	1	30	-0.051123357
GluA1/γ2	Spermine	1	40	-0.083114065
GluA1/γ2	Spermine	1	50	-0.141547268
GluA1/γ2	Spermine	1	60	-0.277555522
GluA1/γ2	Spermine	1	70	-0.422466616
GluA1/γ2	Spermine	2	-100	-1
GluA1/γ2	Spermine	2	-90	-0.991661719
GluA1/γ2	Spermine	2	-80	-0.949121913
GluA1/γ2	Spermine	2	-70	-0.901013384
GluA1/γ2	Spermine	2	-60	-0.930544636
GluA1/γ2	Spermine	2	-50	-0.83674085
GluA1/γ2	Spermine	2	-40	-0.766767486
GluA1/γ2	Spermine	2	-30	-0.612104146
GluA1/γ2	Spermine	2	-20	-0.470729105
GluA1/γ2	Spermine	2	-10	-0.325962325
GluA1/γ2	Spermine	2	0	0
GluA1/γ2	Spermine	2	10	-0.052615086
GluA1/γ2	Spermine	2	20	-0.032343557
GluA1/γ2	Spermine	2	30	-0.051990972
GluA1/γ2	Spermine	2	40	-0.09052958
GluA1/γ2	Spermine	2	50	-0.15429392
GluA1/γ2	Spermine	2	60	-0.286673192
GluA1/γ2	Spermine	2	70	-0.416324173
GluA1/γ2	Spermine	3	-100	-1
GluA1/γ2	Spermine	3	-90	-1.029836498
GluA1/γ2	Spermine	3	-80	-0.976247473
GluA1/γ2	Spermine	3	-70	-0.986523385
GluA1/γ2	Spermine	3	-60	-0.951886712
GluA1/γ2	Spermine	3	-50	-0.961384096
GluA1/γ2	Spermine	3	-40	-0.86359613
GluA1/γ2	Spermine	3	-30	-0.742895446
GluA1/γ2	Spermine	3	-20	-0.554420929
GluA1/γ2	Spermine	3	-10	-0.536797479
GluA1/γ2	Spermine	3	0	0
GluA1/γ2	Spermine	3	10	-0.122584884
GluA1/γ2	Spermine	3	20	-0.065946062
GluA1/γ2	Spermine	3	30	-0.07953152
GluA1/γ2	Spermine	3	40	-0.162579569
GluA1/γ2	Spermine	3	50	-0.234909581
GluA1/γ2	Spermine	3	60	-0.40644561
GluA1/γ2	Spermine	3	70	-0.494496894
GluA1/γ2	Spermine	4	-100	-1
GluA1/γ2	Spermine	4	-90	-0.943347974
GluA1/γ2	Spermine	4	-80	-0.935977372
GluA1/γ2	Spermine	4	-70	-0.878148243
GluA1/γ2	Spermine	4	-60	-0.85799079
GluA1/γ2	Spermine	4	-50	-0.787053223
GluA1/γ2	Spermine	4	-40	-0.708954996
GluA1/γ2	Spermine	4	-30	-0.648554342
GluA1/γ2	Spermine	4	-20	-0.52152159
GluA1/γ2	Spermine	4	-10	-0.331654009
GluA1/γ2	Spermine	4	0	0
GluA1/γ2	Spermine	4	10	-0.088286713
GluA1/γ2	Spermine	4	20	-0.046252398
GluA1/γ2	Spermine	4	30	-0.064299497
GluA1/γ2	Spermine	4	40	-0.075624186
GluA1/γ2	Spermine	4	50	-0.145339418
GluA1/γ2	Spermine	4	60	-0.20545821
GluA1/γ2	Spermine	4	70	-0.294338331
GluA1/γ2	Spermine	5	-100	-1
GluA1/γ2	Spermine	5	-90	-1.024484136
GluA1/γ2	Spermine	5	-80	-1.278829393
GluA1/γ2	Spermine	5	-70	-1.472809616
GluA1/γ2	Spermine	5	-60	-0.933635002
GluA1/γ2	Spermine	5	-50	-0.884873567
GluA1/γ2	Spermine	5	-40	-0.897453477
GluA1/γ2	Spermine	5	-30	-0.532973353
GluA1/γ2	Spermine	5	-20	-0.513324732
GluA1/γ2	Spermine	5	-10	-0.356741731
GluA1/γ2	Spermine	5	0	0
GluA1/γ2	Spermine	5	10	-0.216519884
GluA1/γ2	Spermine	5	20	-0.332157408
GluA1/γ2	Spermine	5	30	-0.332272369
GluA1/γ2	Spermine	5	40	-0.174366797
GluA1/γ2	Spermine	5	50	-0.271655832
GluA1/γ2	Spermine	5	60	-0.27597857
GluA1/γ2	Spermine	5	70	-0.75146449
GluA1/γ2	Spermine	6	-100	-1
GluA1/γ2	Spermine	6	-90	-0.938787299
GluA1/γ2	Spermine	6	-80	-0.962446783
GluA1/γ2	Spermine	6	-70	-1.038549305
GluA1/γ2	Spermine	6	-60	-0.813487797
GluA1/γ2	Spermine	6	-50	-0.790957698
GluA1/γ2	Spermine	6	-40	-0.658569975
GluA1/γ2	Spermine	6	-30	-0.446341397
GluA1/γ2	Spermine	6	-20	-0.302155455
GluA1/γ2	Spermine	6	-10	-0.19574858
GluA1/γ2	Spermine	6	0	0
GluA1/γ2	Spermine	6	10	-0.057074631
GluA1/γ2	Spermine	6	20	-0.022527033
GluA1/γ2	Spermine	6	30	-0.015786041
GluA1/γ2	Spermine	6	40	-0.03076289
GluA1/γ2	Spermine	6	50	-0.053001916
GluA1/γ2	Spermine	6	60	-0.114693183
GluA1/γ2	Spermine	6	70	-0.204527567
GluA1/γ2	NASPM	1	-100	-1
GluA1/γ2	NASPM	1	-90	-0.962197136
GluA1/γ2	NASPM	1	-80	-0.973832855
GluA1/γ2	NASPM	1	-70	-0.955703876
GluA1/γ2	NASPM	1	-60	-0.948330012
GluA1/γ2	NASPM	1	-50	-0.945128572
GluA1/γ2	NASPM	1	-40	-0.836974168
GluA1/γ2	NASPM	1	-30	-0.722287165
GluA1/γ2	NASPM	1	-20	-0.617840585
GluA1/γ2	NASPM	1	-10	-0.431533713
GluA1/γ2	NASPM	1	0	0
GluA1/γ2	NASPM	1	10	0.097779152
GluA1/γ2	NASPM	1	20	0
GluA1/γ2	NASPM	1	30	0
GluA1/γ2	NASPM	1	40	0
GluA1/γ2	NASPM	1	50	0
GluA1/γ2	NASPM	1	60	0
GluA1/γ2	NASPM	1	70	0
GluA1/γ2	NASPM	2	-100	-1
GluA1/γ2	NASPM	2	-90	-1.105959245
GluA1/γ2	NASPM	2	-80	-1.057245207
GluA1/γ2	NASPM	2	-70	-1.053786985
GluA1/γ2	NASPM	2	-60	-1.005992557
GluA1/γ2	NASPM	2	-50	-0.956604897
GluA1/γ2	NASPM	2	-40	-0.809370571
GluA1/γ2	NASPM	2	-30	-0.770126086
GluA1/γ2	NASPM	2	-20	-0.586447724
GluA1/γ2	NASPM	2	-10	-0.450434952
GluA1/γ2	NASPM	2	0	0
GluA1/γ2	NASPM	2	10	0
GluA1/γ2	NASPM	2	20	0
GluA1/γ2	NASPM	2	30	0
GluA1/γ2	NASPM	2	40	0
GluA1/γ2	NASPM	2	50	0
GluA1/γ2	NASPM	2	60	0
GluA1/γ2	NASPM	2	70	0
GluA1/γ2	NASPM	3	-100	-1
GluA1/γ2	NASPM	3	-90	-1.098539883
GluA1/γ2	NASPM	3	-80	-1.082641485
GluA1/γ2	NASPM	3	-70	-1.073006762
GluA1/γ2	NASPM	3	-60	-1.010481522
GluA1/γ2	NASPM	3	-50	-0.905902956
GluA1/γ2	NASPM	3	-40	-0.902934052
GluA1/γ2	NASPM	3	-30	-0.767970833
GluA1/γ2	NASPM	3	-20	-0.571837795
GluA1/γ2	NASPM	3	-10	-0.40937098
GluA1/γ2	NASPM	3	0	0
GluA1/γ2	NASPM	3	10	0
GluA1/γ2	NASPM	3	20	0
GluA1/γ2	NASPM	3	30	0
GluA1/γ2	NASPM	3	40	0
GluA1/γ2	NASPM	3	50	0
GluA1/γ2	NASPM	3	60	0
GluA1/γ2	NASPM	3	70	0
GluA1/γ2	NASPM	4	-100	-1
GluA1/γ2	NASPM	4	-90	-1.147505712
GluA1/γ2	NASPM	4	-80	-1.13962397
GluA1/γ2	NASPM	4	-70	-1.142293465
GluA1/γ2	NASPM	4	-60	-1.08804871
GluA1/γ2	NASPM	4	-50	-1.064913408
GluA1/γ2	NASPM	4	-40	-0.946500089
GluA1/γ2	NASPM	4	-30	-0.860685478
GluA1/γ2	NASPM	4	-20	-0.779537264
GluA1/γ2	NASPM	4	-10	-0.569148476
GluA1/γ2	NASPM	4	0	0
GluA1/γ2	NASPM	4	10	0
GluA1/γ2	NASPM	4	20	0
GluA1/γ2	NASPM	4	30	0
GluA1/γ2	NASPM	4	40	0
GluA1/γ2	NASPM	4	50	0
GluA1/γ2	NASPM	4	60	0
GluA1/γ2	NASPM	4	70	0
GluA1/γ2	NASPM	5	-100	-1
GluA1/γ2	NASPM	5	-90	-0.937240065
GluA1/γ2	NASPM	5	-80	-0.987478311
GluA1/γ2	NASPM	5	-70	-1.046811734
GluA1/γ2	NASPM	5	-60	-0.939879216
GluA1/γ2	NASPM	5	-50	-0.894093225
GluA1/γ2	NASPM	5	-40	-0.844754884
GluA1/γ2	NASPM	5	-30	-0.791298942
GluA1/γ2	NASPM	5	-20	-0.682690319
GluA1/γ2	NASPM	5	-10	-0.488725507
GluA1/γ2	NASPM	5	0	0
GluA1/γ2	NASPM	5	10	-0.088663664
GluA1/γ2	NASPM	5	20	-0.061074095
GluA1/γ2	NASPM	5	30	-0.045191723
GluA1/γ2	NASPM	5	40	-0.018338211
GluA1/γ2	NASPM	5	50	-0.019447196
GluA1/γ2	NASPM	5	60	-0.016263999
GluA1/γ2	NASPM	5	70	-0.01408744
GluA1/γ2	NASPM	6	-100	-1
GluA1/γ2	NASPM	6	-90	-0.996060813
GluA1/γ2	NASPM	6	-80	-0.986837507
GluA1/γ2	NASPM	6	-70	-0.999663595
GluA1/γ2	NASPM	6	-60	-0.948883763
GluA1/γ2	NASPM	6	-50	-0.893622662
GluA1/γ2	NASPM	6	-40	-0.844348275
GluA1/γ2	NASPM	6	-30	-0.803464042
GluA1/γ2	NASPM	6	-20	-0.711173537
GluA1/γ2	NASPM	6	-10	-0.500856852
GluA1/γ2	NASPM	6	0	0
GluA1/γ2	NASPM	6	10	-0.069283499
GluA1/γ2	NASPM	6	20	-0.042775572
GluA1/γ2	NASPM	6	30	-0.023629741
GluA1/γ2	NASPM	6	40	-0.022089778
GluA1/γ2	NASPM	6	50	-0.026166632
GluA1/γ2	NASPM	6	60	-0.03152105
GluA1/γ2	NASPM	6	70	-0.034629405
