# Supplementary material for: Enhanced functional detection of synaptic calcium-permeable AMPA receptors using intracellular NASPM
Source: eLife. 2023 Apr 12;12:e66765. doi: 10.7554/eLife.66765 (PMC10168695; doi:10.7554/eLife.66765)
Supplement: Figure 4—source data 2. [file elife-66765-fig4-data2.zip › Fig_4c_source_data.csv]

Auxiliary	Polyamine	RI
None	NASPM	0.00634181
None	NASPM	0
None	NASPM	0.022519675
None	NASPM	0
None	NASPM	0
γ2	NASPM	0
γ2	NASPM	0
γ2	NASPM	0
γ2	NASPM	0.016470234
γ2	NASPM	0.03194148
γ7	NASPM	0
γ7	NASPM	0
γ7	NASPM	0
γ7	NASPM	0
γ7	NASPM	0
γ8	NASPM	0
γ8	NASPM	0.009948835
γ8	NASPM	0
γ8	NASPM	0.002470197
CNIH2	NASPM	0
CNIH2	NASPM	0
CNIH2	NASPM	0
CNIH2	NASPM	0
CNIH2	NASPM	0.054941856
CNIH2	NASPM	0
CNIH3	NASPM	0
CNIH3	NASPM	0.025651897
CNIH3	NASPM	0
CNIH3	NASPM	0
CNIH3	NASPM	0.009440324
GSG1L	NASPM	0
GSG1L	NASPM	0
GSG1L	NASPM	0
GSG1L	NASPM	0
GSG1L	NASPM	0
CKAMP59	NASPM	0
CKAMP59	NASPM	0
CKAMP59	NASPM	0
CKAMP59	NASPM	0
CKAMP59	NASPM	0
γ8_CNIH2	NASPM	0
γ8_CNIH2	NASPM	0.046639349
γ8_CNIH2	NASPM	0
γ8_CNIH2	NASPM	0
γ8_CNIH2	NASPM	0
γ8_CKAMP44	NASPM	0.007065186
γ8_CKAMP44	NASPM	0.020012743
γ8_CKAMP44	NASPM	0.056089017
γ8_CKAMP44	NASPM	0.026663257
γ8_CKAMP44	NASPM	0.030197076
γ8_CKAMP44	NASPM	0.017022552
γ8_CKAMP44	NASPM	0
None	Spermine	0.055632031
None	Spermine	0.04182992
None	Spermine	0.0229348
None	Spermine	0.031033742
None	Spermine	0.033069916
γ2	Spermine	0.321271523
γ2	Spermine	0.308070329
γ2	Spermine	0.426989477
γ2	Spermine	0.239464354
γ2	Spermine	0.295595784
γ2	Spermine	0.140989432
γ7	Spermine	0.110677384
γ7	Spermine	0.150396943
γ7	Spermine	0.040698934
γ7	Spermine	0.164583333
γ7	Spermine	0.146590622
γ8	Spermine	0.072371416
γ8	Spermine	0.026425591
γ8	Spermine	0.046547315
γ8	Spermine	0.034029926
γ8	Spermine	0.061428889
γ8	Spermine	0.067701596
CNIH2	Spermine	0.15990351
CNIH2	Spermine	0.076313761
CNIH2	Spermine	0.103018341
CNIH2	Spermine	0.113563176
CNIH2	Spermine	0.09177699
CNIH2	Spermine	0.055565831
CNIH3	Spermine	0.041907514
CNIH3	Spermine	0.028728961
CNIH3	Spermine	0.076400013
CNIH3	Spermine	0.058882236
GSG1L	Spermine	0
GSG1L	Spermine	0
GSG1L	Spermine	0
GSG1L	Spermine	0
GSG1L	Spermine	0
CKAMP59	Spermine	0.044883303
CKAMP59	Spermine	0.202741291
CKAMP59	Spermine	0.028220859
CKAMP59	Spermine	0.106407767
CKAMP59	Spermine	0.187479
γ8_CNIH2	Spermine	0.363714717
γ8_CNIH2	Spermine	0.082010905
γ8_CNIH2	Spermine	0.265677257
γ8_CNIH2	Spermine	0.06297042
γ8_CNIH2	Spermine	0.082141492
γ8_CNIH2	Spermine	0.344911
γ8_CKAMP44	Spermine	0.143700169
γ8_CKAMP44	Spermine	0.145425284
γ8_CKAMP44	Spermine	0.198565249
γ8_CKAMP44	Spermine	0.183589584
γ8_CKAMP44	Spermine	0.167085568
γ8_CKAMP44	Spermine	0.287893
γ8_CKAMP44	Spermine	0.140720795
γ8_CKAMP44	Spermine	0.097115821
