# Supplementary material for: Enhanced functional detection of synaptic calcium-permeable AMPA receptors using intracellular NASPM
Source: eLife. 2023 Apr 12;12:e66765. doi: 10.7554/eLife.66765 (PMC10168695; doi:10.7554/eLife.66765)
Supplement: Figure 5—source data 1. [file elife-66765-fig5-data1.zip › Fig_5c_source_data.csv]

Genotype	Polyamine	RI
WT	Spermine	0.70183
WT	Spermine	0.67932
WT	Spermine	0.52935
WT	Spermine	0.72406
WT	Spermine	0.57276
WT	Spermine	0.49694
WT	NASPM	0.84992
WT	NASPM	0.77321
WT	NASPM	0.51904
WT	NASPM	0.45435
WT	NASPM	0.44977
WT	NASPM	0.61943
WT	NASPM	0.48123
WT	NASPM	0.49894
GluA2-/-	Spermine	0.56268
GluA2-/-	Spermine	0.16909
GluA2-/-	Spermine	0.22135
GluA2-/-	Spermine	0.15092
GluA2-/-	Spermine	0.19939
GluA2-/-	NASPM	0.00354
GluA2-/-	NASPM	0.00505
GluA2-/-	NASPM	0.02228
GluA2-/-	NASPM	0.04935
GluA2-/-	NASPM	0.04683
GluA2-/-	NASPM	0.01695
