# Supplementary material for: Enhanced functional detection of synaptic calcium-permeable AMPA receptors using intracellular NASPM
Source: eLife. 2023 Apr 12;12:e66765. doi: 10.7554/eLife.66765 (PMC10168695; doi:10.7554/eLife.66765)
Supplement: Figure 6—source data 1. [file elife-66765-fig6-data1.zip › Fig_6e_source_data.csv]

Polyamine	RI
Spermine	0.146623794
Spermine	0.367722165
Spermine	0.167992952
Spermine	0.103269629
Spermine	0.203103448
Spermine	0.170097508
NASPM	0
NASPM	0
NASPM	0
NASPM	0
NASPM	0
NASPM	0
