# Supplementary material for: Enhanced functional detection of synaptic calcium-permeable AMPA receptors using intracellular NASPM
Source: eLife. 2023 Apr 12;12:e66765. doi: 10.7554/eLife.66765 (PMC10168695; doi:10.7554/eLife.66765)
Supplement: Figure 7—source data 1. [file elife-66765-fig7-data1.zip › Fig_7bc_source_data.csv]

Genotype	Polyamine	Cell	Voltage (mV)	Amplitude (pA)	20-80% RT (ms)	Tau_w decay (ms)
WT	Spermine	1	-60	-61.53	0.28	3.44
WT	Spermine	2	-60	-50.32	0.28	5.72
WT	Spermine	3	-60	-15.51	0.31	8.14
WT	Spermine	4	-60	-13.9	0.37	5.25
WT	Spermine	5	-60	-60.42	0.29	4.32
WT	Spermine	1	60	66.56	0.32	7.52
WT	Spermine	2	60	61.82	0.3	9.18
WT	Spermine	3	60	18.44	0.38	14.05
WT	Spermine	4	60	16.52	0.36	10.82
WT	Spermine	5	60	56.31	0.28	9.69
WT	NASPM	6	-60	-54.69	0.31	5.93
WT	NASPM	7	-60	-58.47	0.29	6.36
WT	NASPM	8	-60	-31.86	0.53	7.63
WT	NASPM	9	-60	-16.29	0.28	7.91
WT	NASPM	10	-60	-68.89	0.28	4.31
WT	NASPM	11	-60	-62.26	0.31	5.35
WT	NASPM	12	-60	-20.02	0.37	11.24
WT	NASPM	6	60	56.93	0.35	11.11
WT	NASPM	7	60	48.9	0.31	11.97
WT	NASPM	8	60	32.96	0.48	9.42
WT	NASPM	9	60	13.86	0.28	12.95
WT	NASPM	10	60	65.8	0.31	7.79
WT	NASPM	11	60	46.92	0.32	9.6
WT	NASPM	12	60	21.79	0.46	16.02
GluA2−/−	Spermine	13	-60	-35.23	0.36	2.65
GluA2−/−	Spermine	14	-60	-52.25	0.29	1.43
GluA2−/−	Spermine	15	-60	-39.61	0.4	2.23
GluA2−/−	Spermine	16	-60	-21.36	0.38	1.71
GluA2−/−	Spermine	17	-60	-82.06	0.3	1.25
GluA2−/−	Spermine	18	-60	-29.87	0.35	1.51
GluA2−/−	Spermine	13	60	8.95	0.35	4.08
GluA2−/−	Spermine	14	60	16.76	0.25	1.38
GluA2−/−	Spermine	15	60	10.62	0.61	2.29
GluA2−/−	Spermine	16	60	5.24	0.27	2.95
GluA2−/−	Spermine	17	60	32.91	0.27	1.63
GluA2−/−	Spermine	18	60	9.04	0.32	2.07
GluA2−/−	NASPM	19	-60	-105.3	0.33	2.03
GluA2−/−	NASPM	20	-60	-16.87	0.45	2.38
GluA2−/−	NASPM	21	-60	-38.53	0.32	2.3
GluA2−/−	NASPM	22	-60	-67.42	0.36	1.68
GluA2−/−	NASPM	19	60	4.53	0.35	21.65
GluA2−/−	NASPM	20	60	0	–	–
GluA2−/−	NASPM	21	60	1.67	0.3	11.13
GluA2−/−	NASPM	22	60	6.07	0.41	7.7
