# Supplementary material for: Enhanced functional detection of synaptic calcium-permeable AMPA receptors using intracellular NASPM
Source: eLife. 2023 Apr 12;12:e66765. doi: 10.7554/eLife.66765 (PMC10168695; doi:10.7554/eLife.66765)
Supplement: Figure 7—source data 2. [file elife-66765-fig7-data2.zip]

Archive with 1 entries (1 files):
- Fig_7d_source_data.csv
