# Supplementary material for: Enhanced functional detection of synaptic calcium-permeable AMPA receptors using intracellular NASPM
Source: eLife. 2023 Apr 12;12:e66765. doi: 10.7554/eLife.66765 (PMC10168695; doi:10.7554/eLife.66765)
Supplement: Figure 7—source data 2. [file elife-66765-fig7-data2.zip › Fig_7d_source_data.csv]

Genotype	Polyamine	Cell	Voltage (mV)	Norm. current
WT	Spermine	1	-60	-1
WT	Spermine	1	-40	-0.7
WT	Spermine	1	-20	-0.37
WT	Spermine	1	0	0.02
WT	Spermine	1	20	0.41
WT	Spermine	1	40	0.77
WT	Spermine	1	60	1.08
WT	Spermine	2	-60	-1
WT	Spermine	2	0	0.03
WT	Spermine	2	60	1.23
WT	Spermine	3	-60	-1
WT	Spermine	3	-40	-0.71
WT	Spermine	3	-20	-0.33
WT	Spermine	3	0	-0.01
WT	Spermine	3	20	0.31
WT	Spermine	3	40	0.7
WT	Spermine	3	60	1.19
WT	Spermine	4	-60	-1
WT	Spermine	4	-40	-0.62
WT	Spermine	4	-20	-0.35
WT	Spermine	4	0	-0.02
WT	Spermine	4	20	0.33
WT	Spermine	4	40	0.67
WT	Spermine	4	60	1.19
WT	Spermine	5	-60	-1
WT	Spermine	5	-40	-0.71
WT	Spermine	5	-20	-0.35
WT	Spermine	5	0	-0.01
WT	Spermine	5	20	0.34
WT	Spermine	5	40	0.67
WT	Spermine	5	60	0.93
WT	NASPM	1	-60	-1
WT	NASPM	1	-40	-0.68
WT	NASPM	1	-20	-0.36
WT	NASPM	1	0	0.01
WT	NASPM	1	20	0.36
WT	NASPM	1	40	0.76
WT	NASPM	1	60	1.04
WT	NASPM	2	-60	-1
WT	NASPM	2	-40	-0.69
WT	NASPM	2	-20	-0.38
WT	NASPM	2	0	0.01
WT	NASPM	2	20	0.39
WT	NASPM	2	40	0.72
WT	NASPM	2	60	0.84
WT	NASPM	3	-60	-1
WT	NASPM	3	0	-0.01
WT	NASPM	3	60	1.03
WT	NASPM	4	-60	-1
WT	NASPM	4	-40	-0.69
WT	NASPM	4	-20	-0.34
WT	NASPM	4	0	0
WT	NASPM	4	20	0.3
WT	NASPM	4	40	0.53
WT	NASPM	4	60	0.85
WT	NASPM	5	-60	-1
WT	NASPM	5	-40	-0.7
WT	NASPM	5	-20	-0.33
WT	NASPM	5	0	0.01
WT	NASPM	5	20	0.34
WT	NASPM	5	40	0.67
WT	NASPM	5	60	0.96
WT	NASPM	6	-60	-1
WT	NASPM	6	-40	-0.69
WT	NASPM	6	-20	-0.48
WT	NASPM	6	0	-0.08
WT	NASPM	6	20	0.2
WT	NASPM	6	40	0.51
WT	NASPM	6	60	0.75
WT	NASPM	7	-60	-1
WT	NASPM	7	0	-0.03
WT	NASPM	7	60	1.09
GluA2-/-	Spermine	1	-60	-1
GluA2-/-	Spermine	1	-40	-0.43
GluA2-/-	Spermine	1	-20	-0.13
GluA2-/-	Spermine	1	0	-0.01
GluA2-/-	Spermine	1	20	0.01
GluA2-/-	Spermine	1	40	0.07
GluA2-/-	Spermine	1	60	0.25
GluA2-/-	Spermine	2	-60	-1
GluA2-/-	Spermine	2	-40	-0.49
GluA2-/-	Spermine	2	0	0
GluA2-/-	Spermine	2	40	0.05
GluA2-/-	Spermine	2	60	0.32
GluA2-/-	Spermine	3	-60	-1
GluA2-/-	Spermine	3	-40	-0.51
GluA2-/-	Spermine	3	-20	-0.18
GluA2-/-	Spermine	3	0	-0.02
GluA2-/-	Spermine	3	20	0.03
GluA2-/-	Spermine	3	40	0.06
GluA2-/-	Spermine	3	60	0.27
GluA2-/-	Spermine	4	-60	-1
GluA2-/-	Spermine	4	-40	-0.49
GluA2-/-	Spermine	4	-20	-0.2
GluA2-/-	Spermine	4	0	-0.03
GluA2-/-	Spermine	4	20	0.02
GluA2-/-	Spermine	4	40	0.06
GluA2-/-	Spermine	4	60	0.25
GluA2-/-	Spermine	5	-60	-1
GluA2-/-	Spermine	5	-40	-0.5
GluA2-/-	Spermine	5	0	-0.01
GluA2-/-	Spermine	5	60	0.4
GluA2-/-	Spermine	6	-60	-1
GluA2-/-	Spermine	6	-40	-0.55
GluA2-/-	Spermine	6	-20	-0.18
GluA2-/-	Spermine	6	0	-0.01
GluA2-/-	Spermine	6	20	0.03
GluA2-/-	Spermine	6	40	0.11
GluA2-/-	Spermine	6	60	0.3
GluA2-/-	NASPM	1	-60	-1
GluA2-/-	NASPM	1	-40	-0.42
GluA2-/-	NASPM	1	-20	-0.12
GluA2-/-	NASPM	1	0	-0.01
GluA2-/-	NASPM	1	20	0.0086
GluA2-/-	NASPM	1	40	0.0226
GluA2-/-	NASPM	1	60	0.043
GluA2-/-	NASPM	2	-60	-1
GluA2-/-	NASPM	2	-40	-0.33
GluA2-/-	NASPM	2	-20	-0.15
GluA2-/-	NASPM	2	0	0
GluA2-/-	NASPM	2	20	0
GluA2-/-	NASPM	2	40	0.00118
GluA2-/-	NASPM	2	60	0
GluA2-/-	NASPM	3	-60	-1
GluA2-/-	NASPM	3	-40	-0.24
GluA2-/-	NASPM	3	-20	-0.13
GluA2-/-	NASPM	3	0	-0.01
GluA2-/-	NASPM	3	20	0.0036
GluA2-/-	NASPM	3	40	0.0228
GluA2-/-	NASPM	3	60	0.0433
GluA2-/-	NASPM	4	-60	-1
GluA2-/-	NASPM	4	-40	-0.41
GluA2-/-	NASPM	4	-20	-0.14
GluA2-/-	NASPM	4	0	-0.01
GluA2-/-	NASPM	4	20	0.0158
GluA2-/-	NASPM	4	40	0.039
GluA2-/-	NASPM	4	60	0.09
