# Supplementary material for: Enhanced functional detection of synaptic calcium-permeable AMPA receptors using intracellular NASPM
Source: eLife. 2023 Apr 12;12:e66765. doi: 10.7554/eLife.66765 (PMC10168695; doi:10.7554/eLife.66765)
Supplement: Figure 7—source data 3. [file elife-66765-fig7-data3.zip › Fig_7e_source_data.csv]

Genotype	Polyamine	RI (+60/-60)
GluA2-/-	NASPM	0.043
GluA2-/-	NASPM	0
GluA2-/-	NASPM	0.0433
GluA2-/-	NASPM	0.09
GluA2-/-	Spermine	0.25
GluA2-/-	Spermine	0.32
GluA2-/-	Spermine	0.27
GluA2-/-	Spermine	0.25
GluA2-/-	Spermine	0.4
GluA2-/-	Spermine	0.3
WT	NASPM	1.04
WT	NASPM	0.84
WT	NASPM	1.03
WT	NASPM	0.85
WT	NASPM	0.96
WT	NASPM	0.75
WT	NASPM	1.11
WT	Spermine	1.08
WT	Spermine	1.19
WT	Spermine	1.19
WT	Spermine	0.93
WT	Spermine	0.98
